# Supplementary material for: Risk of Anorectal Cancer Associated with Benign Anal Inflammatory Diseases: A Retrospective Matched Cohort Study
Source: Int J Environ Res Public Health. 2022 Jun 17;19(12):7467. doi: 10.3390/ijerph19127467 (PMC9223752; doi:10.3390/ijerph19127467)
Supplement: Supplementary file 1 [file ijerph-19-07467-s001.zip]

Archive with 1 entries (1 files):
- ijerph-1726041-supplementary.pdf
